# Supplementary material for: Clinical Value of Galectin-9, Soluble TREM-1, and Soluble CD25 Among Critically Ill Patients with Organ Failure in the Emergency Department: A Prospective Observational Study
Source: Diagnostics (Basel). 2025 Oct 23;15(21):2677. doi: 10.3390/diagnostics15212677 (PMC12609408; doi:10.3390/diagnostics15212677)
Supplement: Supplementary file 1 [file diagnostics-15-02677-s001.zip]

Archive with 1 entries (1 files):
- diagnostics-3849656-supplementary.pdf
